# Supplementary material for: The Role of FpfetC from Fusarium proliferatum in Iron Acquisition, Fumonisin B1 Production, and Virulence
Source: Int J Mol Sci. 2025 Mar 22;26(7):2883. doi: 10.3390/ijms26072883 (PMC11988320; doi:10.3390/ijms26072883)
Supplement: Supplementary file 1 [file ijms-26-02883-s001.zip]

Archive with 1 entries (1 files):
- ijms-3448722-supplementary.pdf
